# Supplementary material for: Benefits of alanyl-glutamine and omega-3 PUDAs in postoperative gastroduodenal perforation patients: A single-center retrospective study
Source: Medicine (Baltimore). 2025 May 23;104(21):e42186. doi: 10.1097/MD.0000000000042186 (PMC12114039; doi:10.1097/MD.0000000000042186)
Supplement: Supplementary file 1 [file medi-104-e42186-s001.xlsx]

## Sheet: Sheet1
编号	类型	住院时间	住院费用	并发症	抗生素使用时间	ICU（h）	白蛋白注射	白蛋白注射总量	营养风险（分）	手术时间	年龄	性别	病种	术前白	术前HB	术前L	术前N	术前CRP	术前TP	术前ALB	白1	HB1	L1	N1	CRP1	TP1	ALB1	白5	HB5	L5	N5	CRP5	TP5	ALB5	δ白	δHB	δL	δN	δCRP	δTP	δALB
1	1	8	32293.8	1(消血	8	38.5	14	700	7	230	85	1	2	12.7	78	0.33	12.01	285.4	43.6	23.8	8	86	0.43	6.97	154.3	53.2	34	8.9	58	0.56	7.79	328.1	54.3	32.5	-0.9	-28	0.13	-0.82	-173.8	1.1	-1.5
2	1	11	21263.3		12	0	6	300	4	65	47	1	1	11.1	172	2.18	8.39	246.7	75.7	45.4	6.8	139	0.75	5.63	140.9	53.8	30.8	5.9	137	1.03	4.01	4.7	60.9	35.1	0.9	-2	0.28	1.62	136.2	7.1	4.3
3	1	10	20796.6	1（血栓	10	0	8	400	3	84	69	1	2	22	130	0.44	21.03	148.2	49.6	28.6	10.7	144	1.35	8.32	110.5	66.6	39.8	7.8	138	1.39	5.31	44.6	63.2	35.9	2.9	-6	0.04	3.01	65.9	-3.4	-3.9
4	1	13	33594.5		8	33	4	200	5	125	92	1	1	1.9	126	0.21	1.45	45.7	72	40.2	5.2	115	0.44	4.35	101.6	56.8	28	8.1	108	0.53	7.04	264.8	55.4	26.1	-2.9	-7	0.09	-2.69	-163.2	-1.4	-1.9
5	1	10	19616.3		10	0	0	0	3	70	55	1	1	18.6	129	1.33	16.46	29.3	50.2	30.7	13.3	130	1.91	9.93	73.1	58.6	30.2	10.6	134	2.92	7.06	30.2	60.4	30.2	2.7	4	1.01	2.87	42.9	1.8	0
6	1	11	17903.3		7	0	6	300	4	55	50	1	2	15.3	138	1.03	13.47	0.5	68.5	39.4	8.5	125	1.59	6.29	145	52.9	31.3	5.4	124	0.98	3.57	62.3	58	34.6	3.1	-1	-0.61	2.72	82.7	5.1	3.3
7	1	16	28732		14	0	6	300	4	118	77	1	1	6.1	124	0.7	5.05	1.3	66.2	36.4	7.1	110	0.35	6.46	248.6	49.6	28.4	7.8	106	0.53	6.8	328.1	51.7	29.1	-0.7	-4	0.18	-0.34	-79.5	2.1	0.7
8	1	12	51744.6	1（血	13	101	10	500	5	155	69	1	1	10.8	104	0.76	9.19	70.5	46.4	23.7	11.1	104	1.14	8.27	85.5	48.9	24	8	91	1.01	6.14	18	50.7	26	3.1	-13	-0.13	2.13	67.5	1.8	2
9	1	15	23201.3		13	0	0	0	4	85	18	1	2	11.4	90	0.37	10.52	8	67.3	38	13	85	1.24	11.02	328.1	51.8	31.6	7.4	89	1.14	5.51	38.9	66.5	37	5.6	4	-0.1	5.51	289.2	14.7	5.4
10	1	13	19294.2		13	0	0	0	3	45	54	1	1	9.9	149	1.18	7.98	71.6	79.9	42.6	7.3	133	0.7	6.43	78	56.4	32.6	7.5	150	1.55	5.14	3.8	61.7	34.6	-0.2	17	0.85	1.29	74.2	5.3	2
11	1	13	28107.1		13	49	0	0	4	120	61	1	1	10.8	148	0.94	9.28	13	78.4	48.8	9	119	0.57	8.16	328.1	52	28.4	7.5	138	1.45	5.1	127.9	66.3	33	1.5	19	0.88	3.06	200.2	14.3	4.6
12	1	10	41016.2		10	106	8	400	6	70	78	2	1	6.4	112	0.39	5.85	151.9	59.1	31.9	10.2	111	0.76	9.12	157.7	54.3	28.8	14.3	104	0.63	12.36	129.5	46.3	24.8	-4.1	-7	-0.13	-3.24	28.2	-8	-4
13	1	19	32890	1(消血	13	0	6	300	3	185	59	1	2	4.5	87	1.51	2.4	8.9	70.8	38.4	7.7	93	1.61	5.24	20.8	68.6	36.3	5.2	95	1.2	3.23	7.1	69	41.2	2.5	2	-0.41	2.01	13.7	0.4	4.9
14	1	11	28593.8		10	31	0	0	3	150	66	1	1	16.6	140	0.9	15	28.9	70.5	39.7	14.5	122	0.52	13.71	117.3	52.7	30.1	12.1	140	1.29	10.14	68.4	58.9	33.8	2.4	18	0.77	3.57	48.9	6.2	3.7
15	1	10	18995.4		8	0	0	0	3	70	21	2	1	14.9	114	1.37	12.41	108.5	65.9	40	16	100	0.69	14.77	144.8	56.1	32.2	7.7	110	1.59	5.19	55.4	64.1	35	8.3	10	0.9	9.58	89.4	8	2.8
16	1	11	20356.8		10	0	0	0	3	70	19	2	1	15.7	106	1.08	13.37	97.6	57.4	34.9	19.2	122	0.49	17.92	3	67.5	41.7	5.1	122	1.16	2.93	7.3	64.9	39.3	14.1	0	0.67	14.99	-4.3	-2.6	-2.4
17	1	11	23069.6		10	10.5	8	400	5	60	70	1	1	22.4	149	0.86	20.4	166.4	77.8	39.6	17.4	127	0.27	16.75	159.7	63.8	30.7	8.7	142	0.54	7.29	63.2	67.9	37.6	8.7	15	0.27	9.46	96.5	4.1	6.9
18	1	13	58820.4	1（血栓	10	32	0	0	3	60	79	1	1	11.4	73	0.25	10.83	16.6	68.6	38.2	7.5	79	0.2	6.9	95.4	53.4	30.4	5.2	90	0.66	4.06	10.1	56	32.4	2.3	11	0.46	2.84	85.3	2.6	2
19	1	9	36494.7		9	53	10	500	3	160	71	1	1	12.6	80	0.57	11.26	166.8	62.8	29.6	9.5	92	1.1	7.99	151.6	57.6	26.3	14.3	80	0.95	12.59	139.9	56.8	27.8	-4.8	-12	-0.15	-4.6	11.7	-0.8	1.5
20	1	12	32266.9		13	30.5	6	300	3	45	80	1	1	9.2	139	0.63	8.28	3.6	63.7	36.5	15.4	107	0.5	14.33	166.1	45.9	26.6	7.7	112	0.78	6.02	54.5	51.9	33.8	7.7	5	0.28	8.31	111.6	6	7.2
21	1	12	28902.8		12	0	6	300	3	70	62	1	1	31.6	104	1.43	28.42	184.6	59	29.4	18.2	99	0.95	16.11	95	66.5	36.8	16.9	91	1.32	14.64	134.1	64	33.3	1.3	-8	0.37	1.47	-39.1	-2.5	-3.5
22	1	10	29931.7		10	0	8	400	4	55	79	1	1	17.3	125	0.31	16.22	103.5	74.9	44	12.2	104	0.3	11.68	174.1	49.4	27.6	10.8	111	1.27	8.95	81	63.9	40	1.4	7	0.97	2.73	93.1	14.5	12.4
23	1	17	40839.5		18	5.5	14	700	4	140	73	1	1	11.9	104	0.38	10.8	80.7	50.9	28.3	12.3	102	0.46	84.2	120.2	49.9	32.2	11.3	97	0.73	9.22	141.5	46.6	28.7	1	-5	0.27	74.98	-21.3	-3.3	-3.5
24	1	13	40396.6	1（肺	14	58	14	700	5	180	59	1	1	4.4	138	1.12	3.06	227.1	54.8	30.7	13.7	110	0.51	12.68	328.1	38.9	19.4	5.5	103	0.91	4.23	176.4	48.4	27.4	8.2	-7	0.4	8.45	151.7	9.5	8
25	1	11	22504.9	1（血栓	11	0	0	0	3	70	66	2	1	11.9	125	0.42	11.02	2.9	71.1	40.8	11.6	118	0.29	11.1	36	57	34.6	4.5	123	0.72	3.17	2.6	59.9	34.9	7.1	5	0.43	7.93	33.4	2.9	0.3
26	1	16	47112.1		12	26	10	500	4	75	81	1	1	16.7	142	1.07	14.93	0.7	72.2	44	9.4	102	0.37	8.6	138.6	46.5	28.4	6.7	112	0.52	5.51	12.8	52.7	33.1	2.7	10	0.15	3.09	125.8	6.2	4.7
27	1	10	24080		12	0	0	0	4	60	57	1	2	20.2	158	1.01	18.46	1.2	82.9	49.6	24.1	136	0.96	21.8	151.3	57.5	37	11.9	147	1.27	9.61	72.7	64.3	37.2	12.2	11	0.31	12.19	78.6	6.8	0.2
28	1	13	41275		13	33	8	400	4	185	68	1	1	13.2	123	0.98	11.77	184.9	68.8	36.3	8.2	87	0.53	7.2	272.7	43.9	24.2	12.9	108	1.11	11	99.3	62.7	37.1	-4.7	21	0.58	-3.8	173.4	18.8	12.9
29	1	10	24889		11	0	0	0	3	165	60	1	2	15.8	122	0.44	14.7	149.5	77.3	43.3	12.8	112	0.6	11.6	233.7	60.9	34.2	8.6	106	1.04	6.69	14.7	61.5	31.6	4.2	-6	0.44	4.91	219	0.6	-2.6
30	1	5	36826.5	1（腹、血	6	43	8	400	5	120	77	2	1	6.3	134	0.17	6.03	348.2	56.2	30.4	3.8	110	0.1	3.67	316.7	47	23.2	16.2	118	0.54	15.51	305.7	49	27.2	-12.4	8	0.44	-11.84	11	2	4
31	1	11	26683.5		12	12	6	300	3	75	80	1	1	5.8	134	0.35	5.31	91.7	73.1	38.9	9.6	113	0.42	8.77	276.5	48.1	25.3	7.6	116	0.66	5.77	87.8	56.1	32.6	2	3	0.24	3	188.7	8	7.3
32	1	14	38790	1（肺	15	42	9	450	4	155	87	1	2	4.3	109	0.49	3.44	131.7	69	35.1	8.1	98	0.62	6.32	103.7	64.5	36.6	11	105	0.82	8.85	94.2	71.3	36.2	-2.9	7	0.2	-2.53	9.5	6.8	-0.4
33	1	9	18410.8		8	0	0	0	3	90	62	1	1	5	166	0.91	3.71	0.2	72.3	42.5	6.5	138	0.88	5.12	93.5	57.6	32.2	5.6	134	1.11	3.9	39.8	59.4	31	0.9	-4	0.23	1.22	53.7	1.8	-1.2
34	1	10	19660.2		10	0	0	0	3	75	71	2	1	14.3	131	1.07	12.43	39.9	82.2	43.7	14.1	114	1.08	12.32	128.2	58.6	32.4	6.5	130	1.22	4.43	28.7	68.6	36.2	7.6	16	0.14	7.89	99.5	10	3.8
35	1	12	21957.8		11	17	4	200	3	130	72	1	1	7.2	103	0.36	6.59	106.4	73.1	41.9	5.8	99	0.65	4.56	14.9	70.3	41.2	5.3	103	0.61	4.23	4.4	71.6	42.8	0.5	4	-0.04	0.33	10.5	1.3	1.6
36	1	10	23541.4		12	13	0	0	3	60	68	1	1	11.9	147	0.43	10.92	1.2	70.9	41.7	11.6	128	0.78	10.25	137	62	33.9	6.7	132	1.26	4.68	9.7	60.1	35.6	4.9	4	0.48	5.57	127.3	-1.9	1.7
37	1	15	26533	1+1+1（肺、血栓、肺栓	16	0	6	300	3	55	75	2	1	5.6	113	0.42	5.04	171.9	54.8	32.9	13.5	120	1.19	10.98	104.4	52.9	25.8	20.1	117	1.96	16.91	127.3	60.4	34.4	-6.6	-3	0.77	-5.93	-22.9	7.5	8.6
38	1	7	24264.7		11	38.5	0	0	6	80	83	1	2	6.9	128	0.92	5.42	128.4	62.4	34.3	8	112	0.97	6.53	118.3	59.5	34.3	6.8	79	1.04	5.29	33.4	54.4	27.6	1.2	-33	0.07	1.24	84.9	-5.1	-6.7
39	1	9	14659.4		9	0	0	0	3	105	41	1	1	16.9	165	2.06	13.87	1.7	82.7	45.6	14	137	0.76	12.63	124.9	62.2	37.5	6.7	150	2.06	3.84	26.8	70.2	39.6	7.3	13	1.3	8.79	98.1	8	2.1
40	1	13	23837.2		13	13	6	300	4	155	75	1	1	13.6	134	0.34	12.75	204	76	40.5	11.2	121	0.49	10.07	152.7	56.8	31	8.3	130	0.84	6.8	61.8	64.1	31.5	2.9	9	0.35	3.27	90.9	7.3	0.5
41	1	112	22152.8		12	0	4	200	3	90	51	1	1	13.3	156	0.7	12.03	25.9	83	49.3	9.2	127	0.6	8.18	147.1	50.6	32.1	7.4	127	1.3	5.15	24.8	57	35.1	1.8	0	0.7	3.03	122.3	6.4	3
42	1	9	23572.7	1（肺	9	0	0	0	3	95	56	1	1	23.4	133	0.84	21.46	126	65.9	37	25.5	133	0.4	24.09	193.8	55.3	35.4	12.3	121	1.07	9.69	121.9	54.1	30.8	13.2	-12	0.67	14.4	71.9	-1.2	-4.6
43	1	13	19922.3		13	0	6	300	3	80	62	2	1	11.8	101	0.52	10.64	14.7	64.5	34.6	5.5	103	1.14	2.89	3.7	60.2	36.4	5	106	0.94	2.84	1.1	64	38	0.5	3	-0.2	0.05	2.6	3.8	1.6
44	1	13	21171.5		12	0	0	0	3	75	50	1	2	14.8	145	0.51	13.6	11.8	69	41.4	11.5	129	0.48	10.48	109.1	50.4	31.6	7.9	142	1.07	6.1	6.4	56.2	34.2	3.6	13	0.59	4.38	102.7	5.8	2.6
45	1	9	19759.2		9	0	0	0	5	70	39	1	2	26.4	170	1.55	24	0.9	73.1	40.8	13.4	138	1.41	11.53	0.5	50.4	28.7	5.8	151	1.36	3.63	15.1	60.3	34.1	7.6	13	-0.05	7.9	-14.6	9.9	5.4
46	1	12	27402	1（肺	11	31	6	300	3	80	63	1	1	11.9	73	1.84	9.6	3	68.2	38.1	24.7	72	0.23	24	41	54.6	32	8.6	65	0.61	7.47	178.2	50.1	28.4	16.1	-7	0.38	16.53	-137.2	-4.5	-3.6
47	1	10	19650.6		10	0	2	100	3	60	59	1	1	17	114	0.24	15.86	1.5	68.9	38.8	13.1	104	0.81	11.36	76.4	51.6	29.6	8.2	133	0.83	6.24	6.8	64.7	35.4	4.9	29	0.02	5.12	69.6	13.1	5.8
48	1	17	20835.1		11	0	0	0	4	80	20	1	2	13.3	144	1.67	10.97	0.9	78.9	48.4	18.4	118	0.71	17.02	58.9	55.2	35.6	8	135	1.11	5.51	11.1	66.3	39.7	10.4	17	0.4	11.51	47.8	11.1	4.1
49	1	11	25535.1		11	10.5	6	300	4	130	57	2	2	12.2	108	0.68	11.04	61	52.3	29.2	6.5	87	0.51	5.64	41.2	51.6	33.4	3	94	0.98	1.69	3.4	54.6	35.1	3.5	7	0.47	3.95	37.8	3	1.7
50	1	21	28489.5	1（血	17	47.5	0	0	3	155	56	1	2	8.2	137	0.28	7.62	1.9	65.6	42.2	10.5	118	1.89	7.21	14.9	57.9	30.1	10.1	95	1.61	7.37	32.7	57.1	26.8	0.4	-23	-0.28	-0.16	-17.8	-0.8	-3.3
51	1	16	50762.6		8	62	30	1500	4	95	54	1	1	9.9	81	0.4	8.77	1.1	55.3	23.4	9.9	81	0.4	8.77	1.1	55.3	23.4	13.6	92	1.06	10.96	35.5	52.8	24.8	-3.7	11	0.66	-2.19	-34.4	-2.5	1.4
52	1	12	24334		10	0	2	100	4	90	78	1	1	12.1	135	0.83	10.83	1.4	67.4	38	12.3	135	1.02	10.61	140	59.4	30.6	7.9	127	0.89	6.09	76.3	58.2	27.7	4.4	-8	-0.13	4.52	63.7	-1.2	-2.9
53	1	18	33831	1(消血	13	0	6	300	3	160	58	1	1	4.3	87	0.73	3.44	19.1	53.4	31.5	7.1	71	0.6	6.25	153.2	45.5	22.9	5.1	58	1.19	3.48	28.9	57.5	33.7	2	-13	0.59	2.77	124.3	12	10.8
54	1	14	28650.5		14	36	8	400	4	125	78	2	1	3.6	71	0.23	3.3	88.1	46.7	27.9	10.8	73	0.89	9.15	113.8	48.9	26.3	11.9	68	0.75	10.39	66	48.8	25.6	-1.1	-5	-0.14	-1.24	47.8	-0.1	-0.7
55	1	15	30648.9	1（肺	15	0	2	100	3	75	68	1	1	3.9	121	0.27	3.2	96.2	59.3	33.1	10.9	112	0.44	10.05	142.6	49.9	28.1	14.2	125	0.95	11.68	230.4	55	33.4	-3.3	13	0.51	-1.63	-87.8	5.1	5.3
56	1	12	17181.3		11	0	0	0	5	45	67	1	2	6.1	134	1.78	3.73	54.8	74.2	40.4	8.5	113	1.39	6.59	75.6	53.8	27.7	4.3	133	0.96	2.75	66.1	63.1	34.3	4.2	20	-0.43	3.84	9.5	9.3	6.6
57	1	27	60687.4		23	36	6	300	6	150	74	1	2	9.7	125	0.41	9.2	69.5	62.7	32.5	17.3	110	1.13	15.4	122.6	52.5	26.3	4.3	95	1.04	2.8	26.6	59.3	28.9	13	-15	-0.09	12.6	96	6.8	2.6
58	1	12	21549.9		12	0	0	0	6	65	61	1	2	20	137	0.35	18.76	12.8	71.8	42.1	18.2	114	0.79	16.23	142.8	54.7	33.7	10.3	133	1.07	8.23	90.2	61.2	35.5	7.9	19	0.28	8	52.6	6.5	1.8
59	1	29	58670.2	1（肺	9	0	10	500	3	380	56	1	1	7.7	116	0.86	5.81	11.4	66.9	36.2	14.3	110	0.64	12.58	105.5	55.4	30	9.2	95	0.92	7.67	163.6	58.4	33.6	5.1	-15	0.28	4.91	-58.1	3	3.6
60	1	18	23690.1		15	0	4	200	3	80	65	1	2	32.8	156	0.49	30.23	8.3	82.4	49	12	121	0.84	10.35	124.2	47.2	27.9	14.3	93	1.37	11.48	110.6	61.8	33.9	-2.3	-28	0.53	-1.13	13.6	14.6	6
61	1	17	36723.9		15	0	12	600	5	85	80	1	1	4.5	102	0.26	4.07	26.5	61.6	34	7.8	89	0.4	7.03	188.1	48.4	26.9	8.3	74	0.62	7.25	84.4	50.5	31.1	-0.5	-15	0.22	-0.22	103.7	2.1	4.2
62	1	27	69920	1（腹	25	0	24	1200	3	125	55	1	2	4.8	89	0.32	4.22	129.6	34.2	19.8	18.7	117	0.89	16.16	159.3	43.6	28.8	14	94	1.06	11.48	128.8	37	23.1	4.7	-23	0.17	4.68	30.5	-6.6	-5.7
63	1	15	34009.5		14	0	8	400	4	130	54	1	1	8.6	121	0.76	7.33	106.1	53.8	32.5	10.6	124	0.98	8.64	133.4	47	28.3	7.3	128	1.18	5.17	93.3	64.7	29.9	3.3	4	0.2	3.47	40.1	17.7	1.6
64	1	14	40615.3	1（血栓	13	58	4	200	4	130	87	1	2	6.2	108	0.2	5.73	102.3	45.6	27.7	10.4	119	0.6	9.2	135.3	49.9	32.7	9	119	0.71	7.13	65.2	47.8	29.8	1.4	0	0.11	2.07	70.1	-2.1	-2.9
65	1	16	39675.8	1（血栓	14	21	10	500	4	112	66	1	1	10.9	73	0.2	9.73	62.5	47.1	31.4	9.2	69	0.2	8.65	180.4	40.3	25.5	11.8	81	0.75	10.29	36.3	48.1	24.8	-2.6	12	0.55	-1.64	144.1	7.8	-0.7
66	1	22	38069.7		17	0	6	300	4	145	71	1	1	4	160	0.43	3.25	235.4	69.7	36.3	6.1	122	0.51	5.16	358.4	43.9	22	6.3	116	0.57	5.02	109.3	55.1	29.4	-0.2	-6	0.06	0.14	249.1	11.2	7.4
67	1	16	23635.8		12	0	0	0	4	60	34	1	1	23	137	0.97	20.22	2.1	73.3	42.9	7.5	127	1.09	5.83	28.2	63.9	36.3	5.9	128	1.48	3.55	1.6	62.1	36.4	1.6	1	0.39	2.28	26.6	-1.8	0.1
68	1	14	55162.8	1（血栓	14	63	8	400	6	130	79	1	1	15.6	162	1.77	12.64	6	72.7	42.5	4.5	116	0.46	3.58	74.3	51.8	32	7.6	118	0.93	5.61	20.1	60.7	35.2	-3.1	2	0.47	-2.03	54.2	8.9	3.2
69	1	12	28593.8		10	31	0	0	3	150	66	1	1	16.6	140	0.9	15	28.9	70.5	39.7	14.5	122	0.52	13.71	117.3	52.7	30.1	12.1	140	1.29	10.14	68.4	58.9	33.8	2.4	18	0.77	3.57	48.9	6.2	3.7
70	1	7	34422.2		6	84.5	8	400	4	170	85	1	1	3.3	111	0.35	2.65	112.2	61.4	28.7	20.4	100	0.32	19.56	178.3	54.6	24.3	16.7	115	0.49	14.65	116.9	53.4	28	3.7	15	0.17	4.91	61.4	-1.2	3.7
71	1	26	66898.4	1（血栓	20	88	16	800	4	270	55	1	1	11.9	101	0.46	10.85	209.4	52.4	27.3	8.4	101	0.8	6.24	117.3	55.2	29.1	11.7	108	1.19	9.68	86.1	58.3	29	-3.3	7	0.39	-3.44	31.2	3.1	-0.1
72	2	15	55305.2	1（肺	9	37	14	700	3	150	52	1	1	11.6	98	0.57	10.33	211.6	59.4	33.5	10.8	77	0.9	8.68	328.1	49.8	27	13.6	75	1.18	11.03	238.6	50.1	25	-2.8	-2	0.28	-2.35	89.5	0.3	-2
73	2	13	34868.2	1（切口	14	15.5	6	300	3	135	71	1	1	5.9	110	0.38	5.27	39.2	61.1	33.9	9.2	100	0.65	8.18	328.1	44	23.1	8.6	99	1.12	6.91	145.3	49.9	29.1	0.6	-1	0.47	1.27	182.8	5.9	6
74	2	9	37515.3		39	54.5	6	300	3	215	84	2	2	5.9	146	1.01	4.77	60.1	67.3	35.2	19.5	108	0.93	18.12	197.5	55.2	29.2	12.7	102	0.81	10.92	173.4	53.4	28	6.8	-6	-0.12	7.2	24.1	-1.8	-1.2
75	2	7	41661.1		10	15	6	300	5	250	56	1	1	10	57	0.43	9.16	1.7	64.6	39.7	19.9	90	0.5	18.96	33.5	62.9	37.4	7.7	88	0.79	6.11	63.4	61.6	39.2	12.2	-2	0.29	12.85	-29.9	-1.3	1.8
76	2	9	20960.3		11	11	0	0	4	50	49	1	1	19.6	159	0.92	17.64	1.7	81.7	48.3	19.5	144	0.9	17.89	42.2	53.6	34.6	10.9	136	0.75	8.01	16.7	56.5	31.7	8.6	-8	-0.15	9.88	25.5	2.9	-2.9
77	2	9	17573.8		9	9	0	0	3	60	28	1	2	17.59	174	0.84	15.83	28.9	75.1	43.6	15.88	135	1.04	13.78	107.6	47.5	27.5	7.05	149	2	4.29	15.5	56.6	33.7	8.83	14	0.96	9.49	92.1	9.1	6.2
78	2	10	27136.3		10	9.5	0	0	4	120	61	1	1	13.3	141	0.99	11.79	22.5	59	36.4	12.2	125	0.34	11.59	60.6	54.2	34.6	12.2	128	0.92	10.61	181.3	48	28.6	0	3	0.58	0.98	-120.7	-6.2	-6
79	2	9	24096	1（腹	9	0	4	200	5	75	66	1	2	9.7	141	0.78	8.53	5.2	59.3	34.3	7.9	114	0.62	6.84	247.6	54.2	28.9	8.4	124	1.66	6.06	72.8	61.5	33.4	-0.5	10	1.04	0.78	174.8	7.3	4.5
80	2	10	20874	1（肺	10	0	0	0	3	50	68	1	1	8.6	130	0.56	7.49	1.2	69.9	38.5	15.6	119	0.55	14.49	37.9	58.6	32.3	8.9	137	0.79	7.25	70.5	57.7	31.3	6.7	18	0.24	7.24	-32.6	-0.9	-1
81	2	13	34376		13	13.5	8	400	4	50	80	2	1	11.9	85	0.38	11.34	94.6	64	32.3	7.3	76	0.43	6.85	141.1	56.2	25.3	8.6	72	0.96	6.85	62.5	60.4	30.1	-1.3	-4	0.53	0	78.6	4.2	4.8
82	2	10	20762		10	0	0	0	3	75	56	2	2	14.5	79	0.68	13.32	85.4	71.3	39.3	13.4	72	0.83	11.93	232.3	58.2	32.9	6.3	79	0.91	4.42	43.3	70.4	36	7.1	7	0.08	7.51	189	12.2	3.1
83	2	11	26185		11	0	0	0	3	105	76	1	2	4.3	114	0.68	2.98	129	50.3	28.1	3.8	119	1.11	2.55	76.3	56.7	33.4	4.9	120	2.4	2.28	9.2	62.1	34.8	-1.1	1	1.29	0.27	67.1	5.4	1.4
84	2	13	27258	1（血栓	14	0	6	300	3	70	58	1	1	15.9	141	0.68	14.62	3.2	64.2	33.6	12.4	122	0.66	11.16	61.8	49.9	27.9	6.5	120	1.51	4.27	21.7	55.3	30.6	5.9	-2	0.85	6.89	40.1	5.4	2.7
85	2	9	23962.8		9	0	0	0	3	95	56	1	1	8.4	147	0.36	7.66	141.7	75.1	38.9	13	128	0.57	12.01	357.3	59.5	30.6	12.7	125	0.46	11.37	209.3	65.9	32	0.3	-3	-0.11	0.64	148	6.4	1.4
86	2	16	65584.5	1（血	17	66	28	1400	4	100	93	2	1	13.2	108	0.12	12.75	68.4	51.8	36.4	16.1	112	0.19	15.52	216.9	43.2	26.7	15.1	99	0.67	13.93	154.2	44.9	29.6	1	-13	0.48	1.59	62.7	1.7	2.9
87	2	12	25180.1		13	13.5	8	400	3	100	64	1	1	13.5	135	0.51	12.68	115.8	69.4	42.5	6.6	100	0.09	6.36	231.9	49.1	28.6	5.8	116	0.25	5.07	55.8	64	39.3	0.8	16	0.16	1.29	176.1	14.9	10.7
88	2	10	32538.7		10	9.5	12	600	3	65	76	2	1	12.7	109	1.05	11.45	168.3	65.5	36.8	13.9	94	0.35	13.37	208.2	52.7	27.3	14.3	95	1.53	11.87	261.8	63.4	36.7	-0.4	1	1.18	1.5	-53.6	10.7	9.4
89	2	8	21295.3	1（血栓	8	9	4	200	3	70	69	2	2	4.7	106	0.55	3.97	171.7	49	25.5	12.9	98	0.86	11.62	227.8	56.1	33.3	8.2	102	1.5	5.74	89.8	55.7	30.7	4.7	4	0.64	5.88	138	-0.4	-2.6
90	2	9	24908		9	24.5	4	200	3	105	80	2	2	12.8	134	0.15	12.15	13.2	65.8	40	13.8	101	0.14	13.21	303.1	53.8	29.1	8.7	101	0.33	7.56	116.6	51.1	30.1	5.1	0	0.19	5.65	186.5	-2.7	1
91	2	11	23016.4		11	0	0	0	4	60	70	1	1	29.5	118	0.36	27.63	1.1	72.5	43.1	14.3	94	0.5	13.16	91.6	51.5	31.3	8.4	121	0.91	6.46	21.2	62	35	5.9	27	0.41	6.7	70.4	10.5	3.7
92	2	7	21284.8		6	0	2	100	3	105	64	1	1	13.9	104	1.14	11.96	58.6	74.4	35.2	11.3	97	1.26	8.71	154.6	63.4	28.5	8.8	110	1.42	6.13	36.4	73.6	35.3	2.5	13	0.16	2.58	118.2	10.2	6.8
93	2	8	23493	1（血栓	8	0	0	0	3	60	69	1	1	15.5	141	0.49	14.54	0.6	69.8	40.2	14.8	134	1.01	13.45	23.9	61.2	38.8	6.5	149	1.35	4.38	81.1	67.4	37.2	8.3	15	0.34	9.07	-57.2	6.2	-1.6
94	2	10	28719.2	1（血栓	11	25.5	5	250	4	110	81	2	1	10.3	101	0.27	9.48	8.8	61	38.4	8.4	90	0.47	7.43	142.5	51.3	35	6.3	90	0.68	5.22	35.1	47.8	28.7	2.1	0	0.21	2.21	107.4	-3.5	-6.3
95	2	10	22616.6		10	0	2	100	3	120	66	1	2	22.5	160	0.37	21.4	8.6	74.1	40.7	9.8	125	0.75	8.65	0.5	55.6	29	6.2	134	1	4.61	6.4	54.9	32.2	3.6	9	0.25	4.04	-5.9	-0.7	3.2
96	2	11	25041.4		11	0	0	0	4	75	72	1	1	9.4	140	0.58	8.35	54.8	68.9	40.7	15	119	0.64	13.66	100.3	47.8	28.3	11.1	128	0.98	8.58	22.7	54.8	33.6	3.9	9	0.34	5.08	77.6	7	5.3
97	2	14	37924.8		14	0	8	400	5	95	57	1	1	8.6	76	0.22	8.14	80.1	46.2	25.1	10.1	81	0.58	8.58	200	50.2	24.4	8.2	74	0.67	7.12	111.8	52.2	23	1.9	-7	0.09	1.46	88.2	2	-1.4
98	2	11	24857.6		11	0	0	0	4	60	77	1	2	10.4	111	0.79	9.16	3.3	62.6	35.6	6.5	100	0.82	5.27	85.7	55.1	28.9	5.1	101	1.43	3.33	11.4	58	30.7	1.4	1	0.61	1.94	74.3	2.9	1.8
99	2	11	22992.5		10	0	0	0	5	85	66	2	2	9	110	1.29	7.21	33.9	69.3	37.9	7.5	96	0.59	6.48	72.2	55.6	28.5	4.8	97	1.48	2.68	6.3	58.8	29.8	2.7	1	0.89	3.8	65.9	3.2	1.3
100	2	12	23846.7		12	0	0	0	3	55	69	1	1	11	133	0.57	10.1	1.5	64.6	39.3	14.4	130	0.39	13.71	44.4	54.5	34.9	6.2	124	0.98	4.48	20.7	55.6	34.4	8.2	-6	0.59	9.23	23.7	1.1	-0.5
101	2	14	34145.9		14	15	0	0	4	110	72	2	1	10.1	162	0.63	9.11	1.4	75.9	42.3	18.6	140	0.66	17.37	167.6	54.9	32.2	6.3	130	1.5	4.12	7	60.5	33.4	12.3	-10	0.84	13.25	160.6	5.6	1.2
102	3	14	38184.4		14	53	6	300	5	100	82	1	1	8.2	86	0.4	7.06	96.3	67.5	32.1	11.6	80	0.38	10.89	146.9	61.3	28.9	8.2	86	0.4	7.06	96.3	67.5	32.1	3.4	6	0.02	3.83	50.6	6.2	3.2
103	3	12	29742		11	0	8	400	3	115	70	1	1	0.9	105	0.36	0.39	6.8	62	35.5	5.6	93	0.23	4.98	328.1	46.4	28.3	9.3	86	1.38	7.34	96.3	61.1	35	-3.7	-7	1.15	-2.36	231.8	14.7	6.7
104	3	11	26445.6		10	0	6	300	3	100	73	2	2	16.7	124	0.85	15.07	11	82.9	46.7	15.3	109	0.96	13.75	153	59.2	34.1	7.7	107	1.05	5.63	41.3	64.1	38.7	7.6	-2	0.09	8.12	111.7	4.9	4.6
105	3	12	26213		5	0	6	300	4	90	59	1	1	17.2	144	0.48	15.59	5.4	72.5	40.1	16	130	0.69	13.84	116.5	51.8	29.8	8.2	128	1.22	5.83	18.2	64.6	38.5	7.8	-2	0.53	8.01	98.3	12.8	8.7
106	3	15	42171.7		14	11.5	10	500	4	120	63	1	1	1	114	0.15	0.72	15.3	58.6	34.9	9.8	84	0.23	9.17	328.1	41.6	26.4	7.6	92	0.39	6.66	57.6	54.5	32.1	2.2	8	0.16	2.51	270.5	12.9	5.7
107	3	13	26675.8		12	0	6	300	3	115	34	1	1	13.7	135	1.23	11.5	1.8	67.2	36.5	11.9	124	1.52	9.1	66.9	48.5	29.8	5.3	129	1.3	3.04	54.2	63.7	41.4	6.6	5	-0.22	6.06	12.7	15.2	11.6
108	3	12	22606.9		13	0	4	200	4	95	52	1	2	12.7	147	0.51	10.99	0.5	68.7	34.9	10.5	140	0.65	9.16	89.8	52.7	28.1	6.2	161	1.34	3.93	34.2	70.2	41.1	4.3	21	0.69	5.23	55.6	17.5	13
109	3	12	32306.3		13	40.5	8	400	4	175	83	2	1	9	125	0.45	7.94	245.8	63.2	34.7	9.1	100	0.76	7.72	328.1	46.9	29.2	8.5	120	0.72	6.56	25.7	54	35	0.6	20	-0.04	1.16	302.4	7.1	5.8
110	3	14	45321.7		14	0	6	300	5	155	52	1	1	8	78	0.31	7.21	34.1	74.8	41.1	9	73	0.42	8.1	236.7	56.2	31.5	9.3	75	1.18	6.7	67.4	62.7	36.5	-0.3	2	0.76	1.4	169.3	6.5	5
111	3	14	31025.5		11	12.5	4	200	5	70	75	1	2	5.3	146	0.31	4.74	1.8	61.4	36.7	6.5	108	0.5	5.67	136.9	45.1	27	4.6	125	0.58	3.35	21.8	54.3	33.6	1.9	17	0.08	2.32	115.1	9.2	6.6
112	3	18	33602.1		11	0	8	400	4	185	64	2	1	6.4	80	0.11	6.14	39.8	61.9	32.7	10.7	96	0.41	10.07	108.3	50.7	26.2	5.1	87	1.34	3.04	18.5	57.6	33.6	5.6	-9	0.93	7.03	89.8	6.9	7.4
113	3	15	32996		16	0	8	400	5	105	63	1	2	11.8	115	0.59	10.96	110.8	38.2	14.6	11.9	133	0.97	9.58	145.7	50.2	27.6	12.4	118	0.96	10.2	155.5	55.1	24.3	-0.5	-15	-0.01	-0.62	-9.8	4.9	-3.3
114	3	15	50769.5		13	76.5	8	400	5	145	78	1	1	18.4	64	0.76	16.77	182.1	46.4	25.6	10.5	70	0.53	9.07	156	50	25.3	10.7	70	0.8	8.72	97.3	54.6	30.7	-0.2	0	0.27	0.35	58.7	4.6	5.4
115	3	16	37783.2		14	9	6	300	6	135	82	2	1	9.2	97	0.74	8.27	170.4	55.1	30.1	16.4	102	1.08	14.24	281.9	54.9	29.6	12.7	140	1.02	10.08	82.6	62.7	34.2	3.7	38	-0.06	4.16	199.3	7.8	4.6
116	3	13	32948.6	1（血	13	17	14	700	4	115	57	1	1	5.6	76	0.48	4.8	46.9	55.1	28.7	11.7	75	0.6	10.71	108.9	40.1	16.6	6	85	1.26	3.74	42	55.8	32.6	5.7	10	0.66	6.97	66.9	15.7	16
117	3	12	30872		12	36.5	10	500	5	120	77	2	1	3.6	148	0.35	3.14	117.4	70.4	36.1	7.6	132	0.6	6.84	221.4	51.4	20.8	6.9	115	1.03	5.26	58.2	53.5	24.7	0.7	-17	0.43	1.58	163.2	2.1	3.9
118	3	11	28614		13	0	6	300	5	55	81	1	1	14.2	96	0.33	13.32	22.7	67.8	37.1	21.9	90	0.33	21.08	53	50.7	28.2	7.7	97	0.63	6.19	64.9	63.3	38.2	14.2	7	0.3	14.89	-11.9	12.6	10
119	3	9	22993.6		9	0	0	0	4	45	66	1	2	16.4	137	0.85	14.31	0.6	67	40.6	12.8	117	0.78	11.05	70.1	55.5	33.3	12.7	140	1.02	10.08	82.6	62.7	34.2	0.1	23	0.24	0.97	-12.5	7.2	0.9
120	3	10	26905.3		9	9	0	0	4	45	74	2	2	30.6	94	1.61	27.53	2.7	67.9	38.8	27.4	92	0.77	26.38	44.2	54.9	31.4	14.6	88	2.03	10.82	33.6	55.7	29.6	12.8	-4	1.26	15.56	10.6	0.8	-1.8
121	3	9	23671.1		10	0	4	200	4	50	65	1	1	6.4	82	0.67	5.55	45.8	69.9	36.1	12.6	70	0.96	11.35	171.9	46.7	23.7	10.1	77	1.47	7.75	175.1	58.2	30.4	2.5	7	0.51	3.6	-3.2	11.5	6.7
122	3	6	19062.8		6	0	0	0	4	105	64	1	1	8.5	167	0.45	7.74	8	70.7	39	7.1	122	1.03	5.66	195.6	42.6	23.6	3.6	126	0.79	2.5	37.4	49.5	25.9	3.5	4	-0.24	3.16	158.2	6.9	2.3
123	3	10	23930		10	0	0	0	4	80	54	1	2	13	148	0.72	11.94	10	70.9	37.2	14.2	125	0.7	13.02	180.4	53.6	28.8	8.8	136	1.4	6.71	42.8	62.7	33.5	5.4	11	0.7	6.31	137.6	9.1	4.7
124	3	14	30171		12	17	0	0	4	60	81	1	1	8.2	83	0.35	7.7	40.8	69.2	38.7	9	78	0.71	7.91	169.7	51.9	29.9	5.9	80	0.44	4.97	49.2	56.1	30.2	3.1	2	-0.27	2.94	120.5	4.2	0.3
125	3	10	27400.1		12	0	0	0	3	60	63	1	2	8.5	133	0.3	7.81	2.7	67.4	38.3	7.6	110	0.45	6.87	24.1	46	29.5	6.5	130	0.84	4.87	20.8	63.2	33.8	1.1	20	0.39	2	3.3	17.2	4.3
126	3	10	29656.7		10	14.5	6	300	5	45	90	2	2	2.3	130	0.26	1.99	5.5	65.8	37.2	12	102	0.31	11.29	296.2	49.9	27.5	8.9	107	0.53	7.55	89.4	45.7	24.5	3.1	5	0.22	3.74	206.8	-4.2	-3
127	3	9	15600		10	0	0	0	4	150	56	1	2	9.2	156	0.56	7.93	9.7	71.7	35.9	13.3	124	1.49	10.68	146.2	50.8	28.3	8	155	1.68	5.04	50.4	62.6	32.5	5.3	31	0.19	5.64	95.8	11.8	4.2
128	3	11	22716		10	0	0	0	3	65	34	1	1	14.5	159	0.86	12.69	0.8	78.3	47.5	10.1	136	0.89	8.49	48.6	61.3	38.2	7	136	1.43	4.54	2.9	62.1	36.3	3.1	0	0.54	3.95	45.7	0.8	-1.9
129	3	12	23280		12	0	0	0	3	60	64	1	1	19.9	145	0.36	18.95	103.7	68.8	37.7	14.2	131	1	12.51	188.9	55.2	31.3	8.4	138	1.02	6.51	8.5	61.1	33	5.8	7	0.02	6	180.4	5.9	1.7
130	3	10	20237		10	0	4	200	3	80	65	1	2	15.8	158	0.82	13.95	7.9	65.1	36.7	10.8	140	1.57	8.09	52.5	51.6	29.7	7.4	150	1.53	4.61	9.5	59.7	33.9	3.4	10	-0.04	3.48	43	8.1	4.2
131	3	9	27232.6	1（血栓	11	0	6	300	4	90	68	1	1	6	109	0.72	5.11	20.3	63.8	33.1	11.7	106	1.18	9.81	162.9	55.6	28.2	7.1	104	1.35	5.11	13.4	62	33.5	4.6	-2	0.17	4.7	149.5	6.4	5.3
132	3	11	35340.4		11	38.5	12	600	4	80	71	1	1	15	96	0.1	14.46	211.7	58.4	28.1	15.8	98	0.17	14.95	254.1	53.7	28.3	10.5	103	0.43	9.16	40.5	56.4	31.4	5.3	5	0.26	5.79	213.6	2.7	3.1
133	3	11	25422.4		11	0	2	100	4	75	82	2	2	13.5	127	0.44	12.59	4.2	65.3	40.1	20	111	0.47	19.03	171.1	52.4	30.5	8	118	0.65	6.41	49.7	57.3	29.7	12	7	0.18	12.62	121.4	4.9	-0.8
134	3	11	25700.9		11	0	0	0	3	150	50	1	2	6.9	153	0.43	6.21	2.3	71.8	44.2	9.9	137	1.02	8.43	147.5	54	32.2	9.4	142	2.05	6.49	14.3	65	35.7	0.5	5	1.03	1.94	133.2	11	3.5
135	3	9	23529.9		9	0	0	0	3	70	67	1	2	7.3	129	1.68	4.73	30.1	62.6	34.8	13.3	117	0.93	12.01	18.7	53.7	30.7	6.1	123	1.51	3.75	8.7	64.4	34.5	7.2	6	0.58	8.26	10	10.7	3.8
136	3	7	18150		7	0	0	0	3	75	76	1	1	11.2	147	0.97	9.71	3.6	77.4	44.4	11.3	114	1.23	9.63	43.6	53.7	32.6	5.6	121	1.6	3.4	66.6	64.1	33.7	5.7	7	0.37	6.23	-23	10.4	1.1
137	3	12	17811.4		10	0	2	100	3	75	36	1	1	10.4	164	0.33	9.43	2.3	69.1	41.5	14.2	134	0.24	13.55	69.6	48.4	30.4	8.8	127	1.08	6.62	81.3	54.5	29.1	5.4	-7	0.84	6.93	-11.7	6.1	-1.3
138	3	12	20841.2		12	0	0	0	3	90	57	2	1	13.1	136	0.61	12.12	1.1	72.3	40.3	13.4	121	0.29	12.72	13.6	57.7	35.9	5.8	121	0.77	4.5	36.3	61.3	30.7	7.6	0	0.48	8.22	-22.7	3.6	-5.2
139	3	12	39065.3	1（血栓	11	16.5	14	700	5	125	91	2	1	12.1	118	0.74	11.14	123.6	65.5	32	13.8	87	1	12.47	281.4	51.5	23.4	13.6	86	1.49	10.32	35.8	54.7	30.8	0.2	-1	0.49	2.15	245.6	3.2	7.4
140	3	11	25500		11	0	4	200	3	162	72	1	1	13.9	157	0.4	13	74.8	72.2	39.4	11.1	137	0.52	9.73	187.8	52.9	28.2	6.3	123	0.55	5.16	35.7	54.1	24.8	4.8	-14	0.03	4.57	152.1	1.2	-3.4
141	3	12	26420		12	0	0	0	4	130	49	1	2	11.6	139	0.24	11.14	59	69.6	39.9	12	117	0.5	11.07	102	54	30.7	5.5	135	0.32	3.96	32.4	54.7	32.2	6.5	18	-0.18	7.11	69.6	0.7	1.5
142	3	9	30130.6		9	0	8	400	4	150	73	1	1	26	132	0.76	24.68	233.9	63.9	35.7	17	119	0.41	16.11	241.7	51.8	26	11.3	148	1.66	14.8	60.8	56.7	29.7	5.7	29	1.25	1.31	180.9	4.9	3.7
143	3	12	35273.3		11	26.5	10	500	4	50	84	1	1	15.5	60	0.27	14.69	11.1	55.4	31.6	15.1	53	0.21	14.46	38.5	48.9	26.7	8	59	0.45	6.7	62.6	53.1	33.2	7.1	6	0.24	7.76	-24.1	4.2	6.5
144	3	12	20828.7		11	0	0	0	4	105	69	1	2	7.8	136	0.57	6.79	0.6	77	39.8	13.8	110	1.14	11.61	128.7	50.2	28.7	6.7	117	0.8	4.55	90.4	51.4	26.4	7.1	7	-0.34	7.06	38.3	1.2	-2.3
145	3	11	23078.8		11	9	0	0	4	80	61	1	1	8.5	159	0.67	7.39	0.9	75.1	43	7.3	149	0.32	6.57	49.9	59.2	37	5	146	0.93	3.36	27.4	58.6	34	2.3	-3	0.61	3.21	22.5	-0.6	-3
146	3	11	26909.3	1（肺	11	0	0	0	3	95	59	1	1	9.4	139	0.76	8.2	2	63.1	35.5	8.3	128	1.41	6.33	72.3	48.7	27.2	6.1	131	1.95	3.41	10.4	54.5	31.8	2.2	3	0.54	2.92	61.9	5.8	4.6
147	3	22	81707.7	1+1+1（腹、肺、尿	18	184	2	100	5	135	64	2	2	16.8	115	1.7	14.52	204.8	70.5	35.5	17.6	123	2.19	14.48	204.8	58.1	33.9	10	97	2.28	7	131.4	66	34.6	7.6	-26	0.09	7.48	73.4	7.9	0.7
148	3	14	21806.2		12	0	4	200	4	55	74	1	1	7.4	137	0.27	6.99	0.5	69.9	41.6	7.6	113	0.45	6.93	144	51.3	28.7	5.5	128	0.24	4.77	45	56.9	33.5	2.1	15	-0.21	2.16	99	5.6	4.8
149	3	11	22701.8		11	0	0	0	3	100	43	1	2	11	153	0.36	10.13	13.7	68.3	40.8	6.4	131	0.79	5.28	97.2	52.7	30.5	5.2	139	1.62	3.15	3.1	65.6	38	1.2	8	0.83	2.13	94.1	12.9	7.5
150	3	12	25331.2		12	0	0	0	4	60	49	1	1	17.5	160	0.45	16.55	4.5	69.8	42.1	15.6	142	0.81	14.3	80.5	50.8	33.6	8.6	139	0.81	7.02	28.4	58.2	32	7	-3	0	7.28	52.1	7.4	-1.6
151	3	14	29336.6		14	0	8	400	3	105	75	2	1	6.6	127	0.64	5.73	156.9	62.5	36.1	8.4	87	0.21	8.06	156.9	40	22.1	5.9	79	0.48	4.91	86.6	58.7	38.6	2.5	-8	0.27	3.15	70.3	18.7	16.5
152	3	25	88230.3		25	159	16	800	6	90	88	1	1	22.6	133	1.01	21.15	192.8	64.5	33.8	27.3	113	0.58	26.56	186.6	46.7	21.7	14	102	1.28	11.8	92.6	64.4	30.8	13.3	-11	0.7	14.76	94	17.7	9.1
153	3	12	26537.6		12	0	0	0	4	75	57	1	1	13.6	128	1.06	11.81	52.1	69.4	40.5	8.4	117	0.96	6.74	215.8	51.5	29.9	5.1	130	0.88	3.57	14.9	62.9	35	3.3	13	-0.08	3.17	200.9	11.4	5.1
154	3	15	26977.2		11	0	0	0	4	55	53	1	2	13.2	135	0.64	12.15	0.5	64.6	41.2	9.6	114	0.88	8.3	60.3	48.8	32.6	5	122	0.87	3.66	19.1	50.2	32.6	4.6	8	-0.01	4.64	41.2	1.4	0
155	3	13	26428.1		13	0	6	300	4	90	77	1	1	6.1	101	0.21	5.67	55.4	58.1	36.7	6.1	70	0.14	5.9	144.7	43.3	22.9	5.8	72	0.28	5.41	144.9	52.3	33.1	0.3	2	0.14	0.49	-0.2	9	10.2
156	3	14	37318.6		14	34	6	300	4	195	80	1	1	10.5	151	0.69	9.58	23.7	71.8	38	13.3	113	1	11.82	132.9	47	23.4	11.3	123	1.3	8.37	77.1	60.7	32.1	2	10	0.3	3.45	55.8	13.7	8.7
157	3	10	23878.8		10	0	0	0	3	80	42	1	2	17.6	154	1.1	15.51	6.9	66.4	39.1	9	136	0.32	8.62	31.5	53.9	31.8	6.7	142	1.58	4.53	7.4	63.6	37.8	2.3	6	1.26	4.09	24.1	9.7	6
158	3	13	29021.3		13	0	0	0	4	105	74	2	1	8.7	120	0.63	7.53	200	60.5	36	8.8	111	0.28	8.29	207.9	45.7	27.7	7.1	123	0.56	6.03	30.4	54.4	31.1	1.7	12	0.28	2.26	177.5	8.7	3.4
159	3	12	26345.4		11	0	0	0	3	100	57	1	1	7.4	154	0.41	6.27	5.5	68.9	41.7	8.6	141	0.36	7.83	108.4	52	29.5	5.3	142	1.03	3.81	16.2	65.3	34.8	3.3	1	0.67	4.02	92.2	13.3	5.3
160	3	13	33331.5		13	35.5	4	200	5	155	71	2	1	4.3	70	0.28	3.79	161.4	67	38	9.8	80	0.49	8.82	179.5	47.7	29.3	7.9	92	0.88	6.36	75.3	54.5	32.7	1.9	12	0.39	2.46	104.2	6.8	3.4
161	3	19	34053.9		17	26	2	100	6	120	71	1	2	22.4	161	1.29	20.6	0.2	64.6	38.7	15.1	116	0.63	13.99	152.4	49.6	32.8	7.5	125	1.04	13.9	14.4	57.9	33	7.6	9	0.41	0.09	138	8.3	0.2
162	3	25	47053.8		12	36	6	300	7	140	85	1	1	7.2	115	0.54	6.26	226.5	63.1	33	11.8	101	1.15	9.28	115.1	55.4	28.1	10.9	99	1.01	8.36	83.6	61.6	32.6	0.9	-2	-0.14	0.92	31.5	6.2	4.5
163	3	16	51117.4		16	107	12	600	6	80	80	1	2	6.2	88	0.36	5.3	56.2	67.2	34.9	12.8	80	0.72	11.43	139.7	55.1	27.2	13.4	87	0.72	11.49	91.2	68.3	37.4	-0.6	7	0	-0.06	48.5	13.2	10.2
164	3	15	44802.1	1（肺	15	0	9	450	4	170	55	1	1	3.7	84	0.25	3.39	179.5	47.6	29.4	5.5	122	0.62	4.53	328.1	51.5	26.7	9.3	126	0.65	7.63	126.3	57.4	28.1	-3.8	4	0.03	-3.1	201.8	5.9	1.4
165	3	7	20130.5		7	0	4	200	3	55	64	1	1	11.8	133	0.69	10.16	328.1	63.8	34.2	6	131	1.05	4.33	17.4	52	29.9	6.8	147	1.12	4.53	4.9	60.7	38.8	-0.8	16	0.07	-0.2	12.5	8.7	8.9
166	3	12	31454.4		11	0	0	0	5	110	66	1	1	14.6	150	0.84	12.6	93	63.9	34	7.4	141	0.87	5.36	84.4	56.5	27.7	9.1	139	1.26	6.49	19.7	59.2	29.2	-1.7	-2	0.39	-1.13	64.7	2.7	1.5
167	3	13	32640.7	1（血栓	12	0	12	600	5	80	84	1	2	7.9	83	0.17	7.27	15.3	65.1	39.6	10.2	74	0.3	9.48	290.2	49.4	31.3	5.3	82	0.53	4.08	37	48.4	29.8	4.9	8	0.23	5.4	253.2	-1	-1.5
168	3	11	38363.2		11	40.5	6	300	5	205	79	2	1	9.1	129	0.48	8.18	29.8	78.5	44.8	11.3	98	1.01	9.8	187	55.3	30.9	11.7	107	2.81	7.55	114.8	67.9	37.5	-0.4	9	1.8	2.25	72.2	12.6	6.6
